# Supplementary material for: Exploring the Interaction of 3-Hydroxy-4-pyridinone Chelators with Liposome Membrane Models: Insights from DSC and EPR Analysis
Source: Molecules. 2024 Dec 14;29(24):5905. doi: 10.3390/molecules29245905 (PMC11676919; doi:10.3390/molecules29245905)
Supplement: Supplementary file 1 [file molecules-29-05905-s001.zip]

Archive with 1 entries (1 files):
- molecules-3314949-supplementary.pdf
